# Supplementary material for: Identification and Expression Profiles of Sex Pheromone Biosynthesis and Transport Related Genes in Spodoptera litura
Source: PLoS One. 2015 Oct 7;10(10):e0140019. doi: 10.1371/journal.pone.0140019 (PMC4596838; doi:10.1371/journal.pone.0140019)
Supplement: S1 Table — (XLS) [file pone.0140019.s003.xls]

## Sheet: Table S1
S1 Table The Blastx match of S. litura top20 genes
			Best Blastx Match
Gene ID	No. of Reads	RPKM	Name	Acc. No.	Species	E value	Identity (%)
c10528_g2	1051505	16264	delta 11 desaturase	AGH12217.1	Spodoptera litura	0	100
c8583_g1	18902	10460.3	polyubiquitin	AAO66467.1	Camelus dromedarius	2e-56	100
c31692_g1	560599	9809.11	chemosensory protein 8	AGR39578.1	Agrotis ipsilon	1e-70	89
c10498_g1	78752	7173.01	chemosensory protein CSP2	ABM67689.1	Spodoptera exigua	3e-71	96
c26712_g1	108144	6387.61	apolipophorin-III	ADE34171.1	Nilaparvata lugens	2e-107	100
c26651_g1	212217	5108.89	elongation factor 1-alpha	XP_010351233.1	Rhinopithecus roxellana	0	100
c31685_g1	289844	4642.11	cytochrome c oxidase subunit I	YP_008964998.1	Mythimna separata	0	91
c21554_g1	699406	4637.24	vitellogenin	ABU68426.1	Spodoptera litura	0	100
c7940_g1	155180	4225.78	actin	AHW40461.1	Zygaena filipendulae	0	98
c10752_g1	30050	4092.47	diapausin precursor	ABU96713.1	Spodoptera litura	1e-36	98
c11645_g1	52430	4007.6	--	--	--	--	--
c11225_g1	112856	3880.58	Chain A, Crystal Structure Analysis Of The Clock Protein Ea4	2E47_A	Bombyx mori	4e-60	62
c26665_g1	112651	3783.5	unknown secreted protein	BAM18659.1	Papilio xuthus	3e-67	66
c36799_g1	3727	3549.05	ribosomal protein L39	EHJ75575.1	Danaus plexippus	6e-29	90
c31687_g1	71548	3466.55	hypothetical protein KGM_00786	EHJ68709.1	Danaus plexippus	5e-19	64
c26626_g1	189592	3425.23	70 kDa heat shock protein	ADM66138.1	Spodoptera litura	0	100
c11489_g1	11873.9	3397.59	kettin protein	EHJ65548.1	Danaus plexippus	2e-20	69
c7214_g2	4884	3269.44	--	--	--	--	--
c26753_g1	116470	3032.22	cytochrome c oxidase subunit III	YP_008757626.1	Spodoptera litura	1e-127	90
c31924_g1	9049	3012.14	--	--	--	--	--
