# Supplementary material for: Identification and Expression Profiles of Sex Pheromone Biosynthesis and Transport Related Genes in Spodoptera litura
Source: PLoS One. 2015 Oct 7;10(10):e0140019. doi: 10.1371/journal.pone.0140019 (PMC4596838; doi:10.1371/journal.pone.0140019)
Supplement: S3 Table — (XLS) [file pone.0140019.s005.xls]

## Sheet: Table S3
S3 Table Primers used for RT-PCR and qPCR
Purpose	Forward (5'-3')	Reverse (5'-3')	Purpose	Forward (5'-3')	Reverse (5'-3')	Purpose	Forward (5'-3')	Reverse (5'-3')
RT-PCR			RT-PCR			qPCR
	OBP			FAR		OBP6	AGTGTTCAAGCAGATGATAAG	CATGAAGCAACAACTCCAA
OBP1	GCTGTTCACCTTTGGTGTTTTCT	TCTCCCTGGTCGTTCATCATTC	FAR1	AAGTTCTACGAGAGTCCCCTGC	GTCCATAAACGTTGTCGATCCAT	OBP11	CCTTACAATAAAGAAGCCATCT	GGATCATATTGACCTTCACTATT
OBP2	GCTGTGGCTATGACAAGAAGGC	TTGGAAACAATGGTTCGAAGGT	FAR2	GTTGTGGGTGGATTTTAGTGTTTC	GGGCGAGTGTCCCTTCTTGT	CSP3	TGCTGGTGCCTTACATTA	ACCCTTCTTCTGTTTCTCA
OBP3	GGTAGGTGCCGTGGTGCTC	GGCTGTATCGGTTCCCTTCTTT	FAR3	AACTGGTGGAACGGGGTTT	TGTCTGCTGGCGGTGGATAT	CSP14	ATTGAAGTCGCACATTAAGG	GCTGGTTCCACATTTCTG
OBP4	GTATTTTTCACCCTCCACCACAC	GCACATTTTCCGACTAATTCCTT	FAR4	AAAGTTTTGGAGCTGGCTGAG	GCATACGTGTTGGGTTGTGGT	Des2	AATCAGTCCTCTTACATACGA	AGTCTGCTTCACTATTCACT
OBP5	GTTCTCTTGTCTTGTTTTGTGCG	GAGGTTCTTCAATCCAGTTTCCA	FAR5	TCCTTCGTCTACGTATCCACAAC	CACCCAGCCACTAATATAGCATTAT	Des5	TGCTGCGGTACATTATGA	AAGGTTGCTATGGACACA
OBP6	AGTTTACTTGCCCCATGTTTTTG	ATCGCTTACCGACTCATCGTTT	FAR6	TACAGTAACGCAGAGCTGAGCAC	GAGGGAGGATACCACTATAGAGGG	Des10	CTGTAAATGCTGCTCATCAT	CAGTGGTCTCCGAATAGG
OBP7	TGGGAAAGTTCGATCTACTCCTT	AGTACTGTTTGCATTCATTCATGTG	FAR7	CCTGGCCGCTCTGGTATC	GACCTCCTTCCACACACATCTT	Des11	GAAGCATCCAGACCTCAA	GGCATCAGCAGTAGATAGTA
OBP8	TGCCTCTGCGTTTTCGGTAT	AGCCGTCCACAGCTTTCACTT	FAR8	TCTGAGATGATAGATGCTGGGAG	AGTAATGTGTCGATGATGAAGGC	FAR3	CACTTCTTCACATCTCATACG	GTAGTCAGTCCAATCTATCCT
OBP9	TGTGGGGGTATCTGATCCTCTT	CTTGCCGTCTTTGCCTTTCT	FAR9	CCAGTTCGCTCTGTTCTTCACAC	GCTCCAGTCCATCTCCTTCAT	FAR6	GACAAGAGACTCGCACTA	GATTCAAGGTAGGCTGGT
OBP10	GTTGCATTTTAAGCATTTTTTTATT	GATGTCACCTACTTCATCTTCAGTC	FAR10	GCATCAACGAAGAAGACAGAAAG	AAAAGCAGTGGACACGTGAGTAA	FAR10	GCTACACGAGATGATGGA	GTGACCTTGCTTGCTAAC
OBP11	GTCGTTCTCAAGTCCAGTTTGGT	AGTCGGTGCCTGTTATTTTCTCC	FAR11	ACTACCCGTTCACATTCGGC	CAGTCTCTCGACAAACTTCTTGG	ACT2	ATGGGAAAGAACACGGATA	GGAGGTAAGTATTGGATGGA
OBP12	CAACGCTAAATGTTTCGTCGC	CGTCGTTCACTTTCTTGCAGG	FAR12	GCATAAATACCCCTTGAAGAGC	GTGGAAGAGGAGGAGGACCATA	ACT7	CTGCCAAGGTCAACATTC	CACCACCGTTACAGATAGA
OBP13	GTTGTATTCTGTATCGTGTTCGTGG	GCATCTTTTCCAGTCTTAGATTTGC	FAR13	GACAACGCATTCTGGTACCC	GTCAGTCACAAAGTGCCACTCAC	ACT13	GTAGAACCAACAGAAGTAGTG	TTCAATAGGCTGGACAGTT
OBP14	GAAACGTGGAGCAATAGACAAGG	GGGTATCTGAGGGGAGTAGCAGT		ACT		ACBP2	GTATGCCCTCTTCAAACAG	TTGGACAGACCCTTCTTC
OBP15	TTGTGCTCTATTTTTGTTGCTGC	TTGTTCAATGTATTCCGGTCTGT	ACT1	ACTACAGCCACTATCGCAGCC	GTTCCGAATCTCACGTTCCTAAC	FATP3	TTGGAGTGATGCTGCTAA	CCATTGCCGAAGATAACG
OBP16	AGATGGACGAGGACATGGC	GGTAGTGGTGGCTATATGAGGAA	ACT2	AATCCATCCAATACTTACCTCCG	AGCCATTTAGCCGCTTCACCTTC	GAPDH	TATCAAGCAGAAGGTCAAGG	CGAAGATGGAAGAGTGGTT
OBP17	GTTGTGCGGTGTTCCTCGTT	GCTCACTGGTCAGATGTTCCTT	ACT3	TACCCACTGTCACAGTACCTGAG	TTGTATTTGAACTTGATACCCCAT	EF	AATCGGTGGTATTGGTACG	TTGACTTCAGTGGTGATGTT
OBP18	GTGAAGCTATGACGATGAAACAGA	ATACCAGGATTGTGATTGTAGATGC	ACT4	GATGTTTTGCGAGGATACTGGG	CGTCGACTTGCTTGTTGAGG
OBP19	CAGCAGGACCAAAAGAAACGA	GTAACTCCTGGAAGCAAGCTTGT	ACT5	ACCTATCAAGGAAACAGCAAGACG	CTGGTTACCAAGAGTGACAACACT
OBP20	TTGTTTGGTTTTGTGTGTTGTGG	CGTATTCTCCTTTTTCGGTGATC	ACT6	CGCCCGCAGAGATACAAATTAC	CACTCCATCCAACGTTCAAAGAC
OBP21	GTGAAGAAGGAAAAGAACGGTGA	TCCAGAACAAGCTGTTTGGTAGG	ACT7	GACTGAATATTAAACCCATTGCC	GATGTCCTAGACTCACAGCTCCT
OBP22	TGCTCTCTGCATGATGATGAAGT	GGTGGGGAGTGTTGCCCTT	ACT8	ACTACTTCTACCATGGCTTGTCATG	AGTGCTGCTCTGTTGCTTTTCC
OBP23	TTTGTGATAGCTATGTTTTTGGCT	CAGATGTCCTTGTATTTCTTTTGG	ACT9	TGACCACTTTCAACGAGATCGA	CTAACTACGGGCACCACCAA
OBP24	CCATTAACTGTTTTATTTTTTCGGT	AAAGTCTTTCTTTTCAATAAATTTGC	ACT10	CGTTCGTGTCCGTTGCTATATC	TACCATTGACCCCATTCTCCTT
OBP25	AGAATGCAAGCATGAGCTAAACA	CCTCCAGCACACGGAGACAC	ACT11	GTACCTAAGACCCTAGCAGACCTG	ACCAAAACCAAACATAAATAACCC
	CSP		ACT12	AAGAATGGTTCGTGAAAGTCGGT	GCTTGAGCTGGAGTCATGGGTA
CSP1	TGATCTCCAACGACAGATTGCT	TCTTCTTGACGAGGTCTTCCCA	ACT13	AGTCCACGTAGAACCAACAGAAG	AGTAACCAGAATGGCCAGAATATC
CSP2	ATCGTGCTCTGCGTGCTGTC	TTCTGGGTCTCAGTACATTTGCC	ACT14	CTAAGGACAAAAGGAACAAGCAC	CGAGTAGCACCAAATAAACCAAC
CSP3	CCTCGTGTTGTCGATTGTGGT	AGGAAGGTTTCGTAGTTCTCTTTG	ACT15	CTTCAGATGGACCACCAGTTTTA	CAGGTATGTCATGCCTGTACAAT
CSP4	GCGTGTAGTGTTGTTACTTTGTGC	TCCTGGGATGGTGTTATAGTGTTC	ACT16	AAGAAACTACACGATACTGGACCAA	GCTCTGATGATTTGAGATGATGACA
CSP5	TTTTGTGTTTGTTCGGTCTGG	CTCCTCATTGTTGATGATGTGGC	ACT17	CAGCTTTCCTCTGGATCTACCTC	AGTTCCCTTCATACTTCTTCTTGTCT
CSP6	AGTTCTGTGCTTGTTGGTCGC	GAAGATTTCTTTGTACTGTCCGTTG	ACT18	GATTTGGTATTGGAGGGATGCTT	CTTACTGCTGGGTTCGGGTTT
CSP7	GAGTTCGCTACACTTGAGGCATT	TTCCTTTTTGGAAGCAGCTTTCT	ACT19	TCTGATGACTGGATTCGGTTG	GGCGGTCGCTTTGTTGGT
CSP8	AGTATTGTGCCTGATGACTGCC	TGACCTTGTATGCTCCCTTTTCT	ACT20	ATTTTCGTCGTGGATTCCTCCT	GATCGGCTTTTGATGGTTTTATT
CSP9	CGTTGGTGTTATGCTGTGTGG	TGCTTGGTTTCTTGTGGCG	ACT21	AGCAAGATAAGGTGGTGGAAGTG	ATATGTTTTGTATGGCGGGGAC
CSP10	TAGGCCTGCCTCCACCTACAC	TTCCTGATAACTCCTGCCACAA	ACT22	GTTTGGTTTGCTACTCACATTGC	TTTGCTGATAGTTCCTGTCCTTT
CSP11	AATAACATGAGGAGCTGGCTGTTAT	AGTGGCCAGCGTCTCTGGT	ACT23	ACGATGGGGTATTTCTGTTTTG	TTCGCTTCTGATGAGTTTGCTG
CSP12	CGCTACTCACACTCTGCTTCG	ACGCTTGTTGGTATTTGCCTTC		ACBP
CSP13	CGTGTTATCTGTTCTGCTGGTTT	CTTCTGGGCATCCGTACATTTAG	ACBP1	CTGGCTGGTTAGATGGCAGG	GACGAAGTTCTGGATGTTTGGA
CSP14	GTCGTGTTCCTCGTGTGTGTGT	TTGCCTTCGGCGTCGTATT	ACBP2	AGGAACAATTCGACAAAGCC	CTTCAGGTCCAAGAAACCAGG
	Des			FATP
Des1	TAAACCTTTACTAATTCCTTGCACTT	ATGGAAAAAGATATGTTTTGAGATG	FATP1	CAGGAACCACTGGACTTCCAA	AGCACGTAGCGACACATCTCAC
Des2	CGCCGCATTGCACTAAAAC	ACTATTCTCCACCGATTTCACGA	FATP2	CAAGTCGGAAGGTAGTGGAGATG	GTATGGTAGAGAGGGAGAGGGCA
Des3	CCCAATACAGAAAAACGACAAGT	TTAAAGCAAGCAATAAACCATCA	FATP3	CGCAATGTGAGAAATGAAGGTG	GAATACTGGCAGTGAGGAACGA
Des4	GTGAAGGATGGTATCAGAGTGAGAG	CATAGGTGTCGTGGAAGTGTAAAG	FATP4	TGTTGGGTCTGAAGAAGTCGG	CACGTTTATTATATTGGCGTTGC
Des5	TGAACCTTAACGTCACCTTCCTG	TCTTTAGATCATATGCCCATCCG		ACC
Des6	TAGCAACCTTTGGGGAAGGTT	AATCCCCATATATTATTTCCATCAC	ACC	TTGGGTTCGTTTTTGTTTATGTT	CTAGAGCGAGTTGCTGTGCTACT
Des7	CACTCCTTTGCTTCGTGATCC	ATAGCGACCGCCTTGTTGTC	GAPDH	GGCTTTCCGTGTTCCTGTTG	CCTTGGTCTGGATGTACTTGATG
Des8	TTGGCGAACAAATTATTTGGATT	CTGTAGAAGAACGGCTGGAGGA
Des9	ACCCGCAGATCAAAGCTAAAG	GCCGAGCACTACGAGAGAGAC
Des10	AGCTATGGATGACGGTGCTGA	GAATGGCGAATTACGTGGAGT
Des11	CAAGGAAAAGGGCAAAGGTCT	GGTGTGGTGGTAGTTGTGGAAAC
Des12	ACGCTATAATCTTTGTGCTGCTG	AGGTTTTGAGGTCCTTCTTGGTC
